# Supplementary material for: Intrinsic activation of the vitamin D antimicrobial pathway by M. leprae infection is inhibited by type I IFN
Source: PLoS Negl Trop Dis. 2018 Oct 9;12(10):e0006815. doi: 10.1371/journal.pntd.0006815 (PMC6177120; doi:10.1371/journal.pntd.0006815)
Supplement: S1 Data — (XLSX) [file pntd.0006815.s001.xlsx]

## Sheet: Fig 1b
T-lep	L-lep
91.9	18.4
57	31.4
68.6	22.4

## Sheet: Fig 1c
--	TLR2L	mLEP
1	1.7532	1.0751
1	2.1287	2.0769
1	5.7535	1.217
1	2.2226	0.7637
1	3.5472	1.0554
1	2.0467	1.0163
1	6.4382	1.7859
1	1.0619	1.2086
1	1.5227	0.9181
1	18.9834	2.02792
1	17.428	0.7371
1	4	2.6268

## Sheet: Fig 1d
--	TLR2L	mLEP
3.379	9.773	4.198
4.425	12.542	7.734
1.742	10.034	7.665
3.362	5.975	2.125
2.491	3.867	2.073
5.836	4.622	8.466
4.198	5.731	2.021
1.324	6.759	0.645
0.159	5.365	0.784
2.212
0.732

## Sheet: Fig 1e
--	TLR2L	mLEP
1	1.0313	0.6679
1	0.2547	0.3121
1	0.2004	0.1777
1	0.8572	1.1156
1	0.5837	0.5314
1	0.1138	0.3067
1	0	0.6958
1	0.2021	0.178
1	0.6292	0.3135
1	0.2806	0.678302
1	0.1207	0.11162

## Sheet: Fig 1f
--	TLR2L	mLEP
4.268	5.627	3.902
1.986	7.63	3.536
4.86	6.062	3.954
2.909	3.083	3.728
4.338	2.874	2.752
7.839	3.402	3.571
4.285	15.19	2.369
3.606	12.926	1.394
7.351	7.264	2.09

## Sheet: Fig 2a mRNA
--	mLEP	TLR2L
1	4.03	1.1
1	3.23	1.23
1	7.87	1.84
1	6.34	1.34
1	3.23	1.05

## Sheet: Fig 2a ELISA
--	mLEP	TLR2L
50	223.45	95.345
75	165.09	68.98
99	132.81	75.78
45.78	150.45	85.67
100.23	255.23	105.9

## Sheet: Fig 2b left
--	mLEP
1	4.64679
1	3.27844
1	2.29309
1	9.40109
1	1.07764
1	2.17577
1	5.58072
1	3.13204

## Sheet: Fig 2b right 
--	Iso	IFNAR
1	4	67
1	-10	20
1	19	71
1	69	81
1	-86	79
1	-3	80
1	8	72
1	10	71

## Sheet: Fig 2c CYP27B1
mLEP	isotype + mLEP	IFNAR + mLEP	isotype	IFNAR
1	1.1019	1.64718	0.574349	2.1962
1	1.11342	1.57462	0.237336
1	0.82645	1.82134	0.0957224	0.0481941
1	0.965936	1.09809	0.0871715	0.327598
1	0.750019	2.01391	0.189465	0.267016
1	0.732043	4.5789	0.776469	0.556711
1	0.523042	0.45219	0.167241	0.45219
1	0.78187	2.69447

[truncated: 13 more sheets: Fig 2c VDR, Fig 3a CYP27B1, Fig 3a CD163, Fig 3b, Fig 3c, Fig 3d, Fig 4a, Fig 4b, Fig 4c, Fig 5a CYP27B1, Fig 5a VDR, Fig 5b, Fig 5c]
